# Supplementary material for: Virtual Extensive Read-Across: A New Open-Access Software for Chemical Read-Across and Its Application to the Carcinogenicity Assessment of Botanicals
Source: Molecules. 2022 Oct 5;27(19):6605. doi: 10.3390/molecules27196605 (PMC9570968; doi:10.3390/molecules27196605)
Supplement: Supplementary file 1 [file molecules-27-06605-s001.zip]

Archive with 4 entries (3 files):
- supplementary/
- supplementary/molecules-1903480-supplementary1.pdf
- supplementary/molecules-1903480-supplementary2.pdf
- supplementary/molecules-1903480-supplementary3.pdf
